# Supplementary material for: New methods for assessing secondary performance attributes of sunscreens suitable for professional outdoor work
Source: J Occup Med Toxicol. 2021 Jul 5;16:25. doi: 10.1186/s12995-021-00314-2 (PMC8256554; doi:10.1186/s12995-021-00314-2)
Supplement: Supplementary file 2 — Additional file 2. Table AF 2: Overview of tested products. [file 12995_2021_314_MOESM2_ESM.xlsx]

## Sheet: Ingredients
Additional File 2: Overview of tested products*
	P1	P2	P3	P4	P5	P6	P7†	P8†	P9	P10
Product	DaylongTM Sensitive Creme Gel SPF 50+	Anthelios Ultra LSF 50+ Creme	Stokoderm Sun Protect 50 PURE	Physio UV 50 Plus	Louis Widmer - Extra Sun Fluid 50+	EUCERIN Sun Allergy Protect LSF 50	Actinica Lotion	AVENE SunsiMed LSF 50+	Sundance MED Ultra Sensitive Sonnen Creme- Gel LSF 50+	TriSun Sonnenschutz LSF 50+
Producer	Galderma Laboratorium GmbH	L'ORÉAL Deutschland GmbH	SC Johnson Professional GmbH	Peter Greven Physioderm GmbH	Louis Widmer GmbH	Beiersdorf AG	Galderma Laboratorium GmbH	Pierre Fabre Dermo-Kosmetik GmbH	dm-drogerie markt GmbH + Co. KG	Hans Karrer GmbH
Photoprotection
Sun Protection Factor	50+	50+	50	50+	50+	50+	50+	50+	50+	50+
UVA photo-protection	1	1	1	1	1	1	1	1	1	1
Water-resistance
	very water resistant	very water resistant	very water resistant	very water resistant	very water resistant	water resistant	water resistant	water resistant	water resistant	water resistant
Galenics
	Gel	Creme	Lotion	Creme	Fluid	Creme-Gel	Lotion	Lotion	Gel	Gel
Further information
Fragrance-free	1	1	1	1	1	1	1	1	1	1
UV-Filter Chemical name / INN / XAN Name of Common Ingredients Glossary
N,N,N-Trimethyl-4-(2-oxoborn-3-ylidenemethyl) anilinium methyl sulfate Camphor Benzalkonium Methosulfate
Benzoic acid, 2-hydroxy-, 3,3,5-trimethylcyclohexyl ester / Homosalate Homosalate			1			1
2-Hydroxy-4-methoxybenzophenone / Oxybenzone Benzophenone-3
2-Phenylbenzimidazole-5-sulfonic acid and its potassium, sodium and triethanolamine salts / Ensulizole Phenylbenzimidazole Sulfonic Acid				1	1	1			1
3,3'-(1,4-Phenylenedimethylene) bis(7, 7-dimethyl-2-oxobicyclo-[2.2.1]hept-1-yl-methanesulfonic acid) and its salts / Ecamsule Terephthalylidene Dicamphor Sulfonic Acid		1
1-(4-tert-Butylphenyl)-3-(4-methoxyphenyl)propane-1,3-dione / Avobenzone Butyl Methoxydibenzoylmethane		1	1		1	1	1	1	1
alpha-(2-Oxoborn-3-ylidene)-toluene-4-sulphonic acid and its salts Benzylidene Camphor Sulfonic Acid
2-Cyano-3,3-diphenyl acrylic acid, 2-ethylhexyl ester / Octocrilene Octocrylene			1	1					1	1
Polymer of N-{(2 and 4)-[(2-oxoborn-3-ylidene)methyl]benzyl} acrylamide Polyacrylamidomethyl Benzylidene Camphor
2-Ethylhexyl 4-methoxycinnamate / Octinoxate Ethylhexyl Methoxycinnamate	1						1
Ethoxylated ethyl-4-aminobenzoate PEG-25 PABA
Isopentyl-4-methoxycinnamate/Amiloxate Isoamyl p-Methoxycinnamate							1
2,4,6-Trianilino-(p-carbo-2'-ethylhexyl-1'-oxy)-1,3,5-triazine Ethylhexyl Triazone	1			1		1	1		1
Phenol,2-(2H-benzotriazol-2-yl)-4-methyl-6-(2-methyl-3-(1,3,3,3-tetramethyl-1-(trimethylsilyl)oxy)-disiloxanyl)propyl) Drometrizole Trisiloxane		1
Benzoic acid, 4,4-((6-((4-(((1,1-dimethylethyl)amino)carbonyl)phenyl)amino)-1,3,5-triazine-2,4-diyl)diimino)bis-, bis (2-ethylhexyl) ester / Iscotrizinol (USAN) Diethylhexyl Butamido Triazone				1				1	1
3-(4-Methylbenzylidene)-d1 camphor / Enzacamene 4-Methylbenzylidene Camphor
2-Ethylhexyl salicylate / Octisalate Ethylhexyl Salicylate		1	1	1	1	1			1
2-Ethylhexyl 4-(dimethylamino)benzoate / Padimate O (USAN:BAN) Ethylhexyl Dimethyl PABA
2-Hydroxy-4-methoxybenzophenone-5-sulfonic acid and its sodium salt / Sulisobenzone Benzophenone-4, Benzophenone-5
2,2′-Methylene- bis(6-(2H-benzotriazol-2-yl)-4-(1,1,3,3-tetramethylbutyl)phenol) / Bisoctrizole Methylene Bis-Benzotriazolyl Tetramethylbutylphenol							1	1		1
2,2′-Methylene- bis(6-(2H-benzotriazol-2-yl)-4-(1,1,3,3-tetramethylbutyl)phenol) / Bisoctrizole Methylene Bis-Benzotriazolyl Tetramethylbutylphenol (nano)	1						1	1
Sodium salt of 2,2'-bis(1,4-phenylene)-1H-benzimidazole-4,6-disulfonic acid) / Bisdisulizole disodium (USAN) Disodium Phenyl Dibenzimidazole Tetrasulfonate
2,2'-(6-(4-Methoxyphenyl)-1,3,5-triazine-2,4-diyl)bis(5-((2-ethylhexyl)oxy)phenol) / Bemotrizinol Bis-Ethylhexyloxyphenol Methoxyphenyl Triazine	1	1	1		1	1	1	1	1	1
Dimethicodiethylbenzalmalonate Polysilicone-15					1					1
Titanium dioxide Titanium Dioxide				1
Titanium dioxide Titanium Dioxide (nano)	1			1	1					1
Benzoic acid, 2-[-4-(diethylamino)-2-hydroxybenzoyl]-. Hexylester Diethylamino Hydroxy benzoyl Hexyl Benzoate	1			1		1			1
1,3,5-Triazine, 2,4,6-tris[1,1'-biphenyl]-4-yl-, including as nanomaterial Tris-biphenyl triazine; Tris-biphenyl triazine (nano)
Zinkoxid Zinc Oxide
Zinkoxid Zinc Oxide (nano)
3,3′-(1,4-Phenylene)bis(5,6-diphenyl-1,2,4-triazine) Phenylene Bis-Diphenyltriazine
2-ethoxyethyl (2Z)-2-cyano-2-[3-(3-methoxypropylamino) cyclohex-2-en-1-ylidene]acetate Methoxypropylamino Cyclohexenylidene Ethoxyethylcyanoacetate
*All information according to producer's specifications based on the status December 2018. † = Medicinal product.
